# Supplementary material for: Multiple Mechanisms of Action of Sulfodyne®, a Natural Antioxidant, against Pathogenic Effects of SARS-CoV-2 Infection
Source: Antioxidants (Basel). 2024 Sep 4;13(9):1083. doi: 10.3390/antiox13091083 (PMC11429452; doi:10.3390/antiox13091083)
Supplement: Supplementary file 1 [file antioxidants-13-01083-s001.zip]

Archive with 2 entries (2 files):
- antioxidants-3124985-supplementary.pdf
- antioxidants-3124985-supplementary.pptx
